# Supplementary material for: Cascade CRISPR/cas Enables More Sensitive Detection of Toxoplasma gondii and Listeria monocytogenes than Single CRISPR/cas
Source: Microorganisms. 2025 Aug 14;13(8):1896. doi: 10.3390/microorganisms13081896 (PMC12388507; doi:10.3390/microorganisms13081896)
Supplement: Supplementary file 1 [file microorganisms-13-01896-s001.zip]

Archive with 1 entries (1 files):
- microorganisms-3766812-supplementary.pdf
